# Supplementary material for: Mapping Alveolar Oxygen Partial Pressure in COPD Using Hyperpolarized Helium-3: The Multi-Ethnic Study of Atherosclerosis (MESA) COPD Study
Source: Tomography. 2022 Sep 13;8(5):2268–84. doi: 10.3390/tomography8050190 (PMC9498778; doi:10.3390/tomography8050190)
Supplement: Supplementary file 1 [file tomography-08-00190-s001.zip]

Archive with 1 entries (1 files):
- tomography-1873651-supplementary.pdf
